# Supplementary material for: A hormone-dependent tRNA half promotes cell cycle progression via destabilization of p21 mRNA
Source: PLoS Biol. 2025 Jun 5;23(6):e3003194. doi: 10.1371/journal.pbio.3003194 (PMC12140204; doi:10.1371/journal.pbio.3003194)
Supplement: S1 Data — (XLSX) [file pbio.3003194.s006.xlsx]

## Sheet: Figure 1
Figure. 1A
		Replicate 1	Replicate 2	Replicate 3	Average	Standard Deviation
Mature-LysCUU	siControl	1.03	1.02	0.96	1
	si5'-LysCUU	0.92	1.02	0.94	0.96	0.05
	si3'-LysCUU	1.05	1.09	0.97	1.04	0.06
		Replicate 1	Replicate 2	Replicate 3	Average	Standard Deviation
5'-LysCUU	siControl	1.02	1.1	0.9	1
	si5'-LysCUU	0.54	0.57	0.57	0.56	0.02
	si3'-LysCUU	1.14	1.12	1.05	1.1	0.05
Figure. 1B
		Days
		0d	1d	2d	3d	4d	5d
Replicate 1	siControl	1	1	1.53	4.54	4.86	5.16
	si5'-LysCUU	1	1.03	0.72	1.08	0.9	0.78
	si3'-LysCUU	1	1	1.58	2.95	4.8	4.8
Replicate 2	siControl	1	1	1.62	4.26	7.86	6.08
	si5'-LysCUU	1	1.08	1.44	2.16	1.8	1.38
	si3'-LysCUU	1	0.92	1.68	4.38	6.3	6.17
Replicate 3	siControl	1	1.08	1.2	2.22	3.66	6.42
	si5'-LysCUU	1	0.84	1.14	1.38	1.26	0.54
	si3'-LysCUU	1	1.2	1.08	2.34	5.04	6.78
AVERAGE	siControl	1	1.03	1.45	3.67	5.46	5.89
	si5'-LysCUU	1	0.98	1.1	1.54	1.32	0.9
	si3'-LysCUU	1	1.04	1.45	3.22	5.38	5.92
Standard Deviation	siControl		0.05	0.22	1.27	2.16	0.65
	si5'-LysCUU		0.12	0.36	0.56	0.45	0.43
	si3'-LysCUU		0.14	0.32	1.05	0.81	1.01
Figure. 1E
	Replicate 1	Replicate 2	Average
siControl	1	1	1
si5'-LysCUU	1.32	1.34	1.33
si3'-LysCUU	0.86	0.7	0.78

## Sheet: Figure 2
Figure. 2A
	p21	p27	p57	p16	p18	p19	p53
si5'-LysCUU	24.67	1.13	0.31	2.07	0.15	0.23	2.63
Figure. 2B
		Replicate 1	Replicate 2	Replicate 3	Average	Standard Deviation
pre-p21	siControl	1.01	1	1.01	1.01
	si5'-LysCUU	1.09	0.92	1.29	1.1	0.19
	si3'-LysCUU	1.31	0.59	1.04	0.98	0.37
		Replicate 1	Replicate 2	Replicate 3	Average	Standard Deviation
p21	siControl	1	1.01	1	1
	si5'-LysCUU	3.17	3.06	3.78	3.34	0.39
	si3'-LysCUU	1.26	1.15	0.9	1.1	0.18
Figure. 2C
		Replicate 1	Replicate 2	Replicate 3	Average	Standard Deviation
5'-LysCUU	siControl	1.16	1.02	0.85	1.01
	si5'-LysCUU2	0.54	0.51	0.4	0.48	0.08
	si3'-LysCUU	0.79	0.94	1.01	0.91	0.11
		Replicate 1	Replicate 2	Replicate 3	Average	Standard Deviation
5'-LysCUU	siControl	0.99	1.18	0.85	1.01
	si5'-LysCUU3	0.7	0.55	0.55	0.6	0.08
	si3'-LysCUU	1.11	1.05	1.21	1.12	0.08
		Replicate 1	Replicate 2	Replicate 3	Average	Standard Deviation
p21	siControl	0.94	1.02	1.04	1
	si5'-LysCUU2	1.93	2.03	1.78	1.91	0.12
	si3'-LysCUU	1.02	1.06	0.95	1.01	0.05
		Replicate 1	Replicate 2	Replicate 3	Average	Standard Deviation
p21	siControl	0.97	1.01	1.02	1
	si5'-LysCUU3	1.88	1.76	1.74	1.8	0.08
	si3'-LysCUU	0.99	0.96	0.89	0.95	0.05
Figure. 2E
		Replicate 1	Replicate 2	Replicate 3	Average	Standard Deviation
pre-p21	OE-Control	1.01	1.01	1	1.01
	OE-5'-LysCUU	0.9	1.15	1.07	1.04	0.13
	OE-3'-LysCUU	1.04	0.81	1.07	0.98	0.14
		Replicate 1	Replicate 2	Replicate 3	Average	Standard Deviation
p21	OE-Control	1	1	1	1
	OE-5'-LysCUU	0.36	0.53	0.17	0.35	0.18
	OE-3'-LysCUU	1.01	1.09	1.07	1.05	0.04

## Sheet: Figure 3
Figure. 3A
		Replicate 1	Replicate 2	Replicate 3	Average	Standard Deviation
U6 snRNA	Nuclear	0.866175	0.902437	1.23139	1
	Cytosol	0.289428	0.264222	0.239612	0.264421	0.0249085
	Mitochondoria	0.000987414	0.00092627	0.000886257	0.000933314	5.09449e-05
		Replicate 1	Replicate 2	Replicate 3	Average	Standard Deviation
mt 12S rRNA	Nuclear	0.00515697	0.00546306	0.00523232	0.00528412	0.000159485
	Cytosol	0.190603	0.141167	0.176556	0.169442	0.0254739
	Mitochondoria	0.920136	1.03058	1.04928	1
		Replicate 1	Replicate 2	Replicate 3	Average	Standard Deviation
18S rRNA	Nuclear	0.041776	0.036605	0.0345254	0.0376355	0.00373352
	Cytosol	1.16708	1.13444	0.69848	1
	Mitochondoria	0.00148525	0.00158445	0.00183141	0.0016337	0.000178257
		Replicate 1	Replicate 2	Replicate 3	Average	Standard Deviation
5'-AspGUC	Nuclear	0.00124036	0.00124398	0.00102722	0.00117052	0.000124115
	Cytosol	0.840547	1.17679	0.982665	1
	Mitochondoria	0.0125645	0.0115979	0.0122157	0.012126	0.000489513
		Replicate 1	Replicate 2	Replicate 3	Average	Standard Deviation
5'-LysCUU	Nuclear	0.00119245	0.00131671	0.00137576	0.00129497	9.35727e-05
	Cytosol	1.05394	0.932583	1.01348	1
	Mitochondoria	0.00065406	0.000770135	0.000703458	0.000709217	5.82516e-05
		Replicate 1	Replicate 2	Replicate 3	Average	Standard Deviation
5'-HisGUG	Nuclear	0.0008383	0.000586948	0.000462259	0.000629169	0.000191543
	Cytosol	0.795597	0.98079	1.22361	1
	Mitochondoria	0.00247642	0.00173561	0.00137039	0.00186081	0.000563546
Figure. 3E
		Replicate 1	Replicate 2	Replicate 3	Average	Standard Deviation
YBX1	siControl	1	1	1	1
	siYBX1	0.04	0.02	0.02	0.03	0.01
		Replicate 1	Replicate 2	Replicate 3	Average	Standard Deviation
p21	siControl	1	1	1	1
	siYBX1	0.4	0.61	0.73	0.58	0.17
		Replicate 1	Replicate 2	Replicate 3	Average	Standard Deviation
5'-LysCUU	siControl	1	1	1.01	1
	siYBX1	1.18	0.81	1.05	1.01	0.19
Figure. 3G
		Replicate 1	Replicate 2	Replicate 3	Average	Standard Deviation
p21	Empty	1	1	1	1
	Flag-YBX1	1.98	1.96	2.06	2	0.05
		Replicate 1	Replicate 2	Replicate 3	Average	Standard Deviation
5'-LysCUU	Empty	1	1.02	1	1.01
	Flag-YBX1	1.35	0.89	0.8	1.01	0.29
Figure. 3H
		Days
		0d	3d
Replicate 1	siControl + siControl	1	2.352
	si5'-LysCUU + siControl	1	1.32
	si5'-LysCUU + siYBX1	1	2.544
Replicate 2	siControl + siControl	1	2.1
	si5'-LysCUU + siControl	1	1.62
	si5'-LysCUU + siYBX1	1	2.34
Replicate 3	siControl + siControl	1	3.18
	si5'-LysCUU + siControl	1	1.08
	si5'-LysCUU + siYBX1	1	2.22
AVERAGE	siControl + siControl	1	2.544
	si5'-LysCUU + siControl	1	1.34
	si5'-LysCUU + siYBX1	1	2.368
Standard Deviation	siControl + siControl		0.57
	si5'-LysCUU + siControl		0.27
	si5'-LysCUU + siYBX1		0.16

## Sheet: Figure 4
Figure. 4A
		Replicate 1	Replicate 2	Replicate 3	Average
5'-LysCUU	0.025fmol	24.96	25.09	25.07	25.04
	0.1fmol	23.05	22.85	22.9	22.93
	0.25fmol	21.78	21.65	21.81	21.75
	1fmol	18.83	18.84	18.71	18.79
	5fmol	16.11	15.99	16.33	16.14
	50fmol	12.86	12.53	12.8	12.73
		Replicate 1	Replicate 2	Replicate 3	Average
p21	0.001 fmol	23.5	23.44	23.74	23.56
	0.01 fmol	21.81	21.87	21.96	21.88
	0.1 fmol	18.6	18.61	18.66	18.62
	1 fmol	15.81	15.63	15.42	15.62
Figure. 4B
			Replicate 1	Replicate 2	Replicate 3	Average	Standard Deviation
5'-LysCUU	Empty	NMS	1.06	0.99	0.95	1
		Flag	0.81	0.84	0.76	0.8	0.04
	Flag-YBX1	NMS	0.99	0.95	1.06	1	0.05
		Flag	4.53	4.96	5.02	4.84	0.27
p21	Empty	NMS	1.02	0.98	1	1
		Flag	1.48	1.4	2.25	1.71	0.47
	Flag-YBX1	NMS	1.11	1.21	0.74	1.02	0.25
		Flag	6.67	7.27	9.14	7.69	1.29
Figure. 4E
		Replicate 1	Replicate 2	Replicate 3	Average	Standard Deviation
	LL332 WT	1	1	1	1
	LL332 M	1.06	1.18	0.98	1.07	0.1
	3'-UTR WT	1	1	1	1
	ΔLL588	0.61	0.49	0.54	0.55	0.06
	ΔLL1554	1.03	1.15	1.36	1.18	0.16
	ΔLL1861	1.01	1.06	1.19	1.09	0.09
Figure. 4I
		Replicate 1	Replicate 2	Replicate 3	AV.	Standard Deviation
32P-5LysCUU/unlabeled Del1	0 uM	1	1	1	1
	100 uM	0.5	0.67	0.57	0.58	0.08
	200 uM	0.28	0.24	0.23	0.25	0.03
32P-Del1/unlabeled5Lys	0 uM	0.13	0.14	0.24	0.17	0.06
	100 uM	0.03	0.03	0.1	0.05	0.04
	200 uM	0.08	0.04	0.03	0.05	0.03

## Sheet: Figure S1
Figure. S1
Gene Symbol	[A2](raw)	[A1](raw)
FAM174B	3515.98	3369.34
SV2B	7.03621	5.29686
RBPMS2	153.769	131.042
AVEN	1949.13	1791.65
CASC5	1559.89	803.514
UNKL	710.683	740.141
PRM1	29.7138	28.5115
USP10	2984.19	3354.69
HSBP1	2010.79	2288.95
ESRP2	9909.99	9057.69
CDH16	2.41484	5.52475
NELL2	13.6375	10.894
ZNF598	14917	15030.3
DECR2	7683.06	8128.68
NPRL3	8483.95	10036.4
ORC6	2342.25	1740.97
PPP4C	2660.87	4207.96
IL34	16.8383	15.9264
TCEB2	1907.22	2049.96
ZCCHC14	1585.93	1219.24
FAM192A	1157.1	965.803
MTHFSD	230.815	314.793
VKORC1	8437.33	8375.17
ROGDI	1027.88	894.633
HMOX2	6664.23	8484.94
TMEM170A	420.361	374.21
ABCC6	32.2618	32.9945
LPO	14.7965	13.5766
TBCD	1658.08	1677.79
MGAT4C	2.81894	5.46783
HN1	167415	182358
PNMT	5.14146	3.61281
ZBTB4	600.048	755.579
SERPINF1	24.5175	27.8706
SMG6	364.369	563.347
MAPK7	817.292	1079.19
PMP22	60.3645	99.0838
SKAP1	3.38238	6.73205
SLC25A39	7959.27	9520.25
PNPLA2	686.847	963.817
STAT3	195.953	308.291
ARL13B	159.322	82.6521
MYO19	3873.22	3124.41
SUZ12	4486.02	2827.08
GIT1	67.4491	70.6402
SPNS3	46.6522	48.1263
KRT38	2.9658	4.92895
TMC6	861.857	974.316
KRTAP9-3	3.48267	5.2471
KRTAP3-2	10.3076	4.99039
KRT34	4.98142	5.25228
OR1E1	16.3187	16.5917
SPATA22	2.83284	4.65624
COPZ2	4.17723	5.08118
CTDP1	598.359	571.602
GRP	14.2478	7.31825
NARS	13786.3	15743.5
CYB5A	33502.9	25544
SFRP1	15.3602	18.182
C18orf21	1992.97	1986.5
VSIG10L	261.857	287.245
ZNF587	2488.9	3472.87
EML2	230.592	320.259
ZNF285	191.981	149.371
KRI1	5479.12	5839.82
ATG4D	261.738	585.965
NKIRAS2	1870.93	1927.22
ZNF426	1095.21	1230.76
CYP2S1	14.6014	11.8948
B3GNT8	55.4628	66.847
TMEM38A	184.012	201.055
LINC00467	5297.58	7432.3
C3	27.3036	33.8005
NLRP12	5.68946	5.31701
CCDC130	4392.3	4433.41
ZNF442	226.334	222.22
MAST1	245.325	272.474
KLK11	3.18606	4.9693
KCNC3	97.0326	100.295
IZUMO2	5.90477	5.85733
RPS11	195307	196408
BCAT2	3550.42	4155.56
CHMP6	568.561	704.18
FGF21	25.4716	16.2209
ZNF565	286.117	281.046
ZNF667	273.183	216.445
PTPRH	10.5422	20.8218
ACTN4	1542.23	2513.14
ATCAY	2.67323	4.32089
CLC	3.4069	4.75605
HDGFRP2	548.116	529.939
PLIN3	721.549	685.664
PRSS50	3.58867	6.02164
DOT1L	472.96	485.832
MRPL54	6421.96	9505.22
SLC5A5	19.7047	15.7469
SYDE1	32.2794	23.0982
ZNF14	415.593	429.549
ACOX2	346.056	401.792
LPAR2	286.212	253.944
FBXO17	2.81073	4.5075
APC2	177.22	120.262
SEZ6L2	11040.8	9804.11
MDH1	35637	33041
ZFP36L2	462.05	353.612
CAPN13	1038.09	1914.26
MARCO	15.8413	25.0225
CXCR4	94.1919	92.1967
ERMN	3.20674	4.7386
COQ10B	295.049	337.229
MATN3	2.8929	14.0274
HAS2	3.04448	5.31449
SSFA2	3412.24	5158.01
BOLL	2.86332	4.85967
TUBA4A	18673.3	19915.9
WNT10A	89.4903	118.605
ARPC2	12101.1	15422.2
CPO	5.23898	6.69295
MSH6	7608.35	5402.23
SNRPG	16758.7	21139.1
MRPL53	10642.2	12616.7
MRPL19	8923.63	3744.51
LHCGR	2.7598	4.49887
BANK1	533.853	421.059
NUP35	2776.73	1750.14
SCN7A	2.65139	4.35162
CHST10	186.431	152.901
NGEF	2644.42	3195.92
SLC40A1	34.9266	11.0607
CCT7	14896.1	16201.1
PLEKHA3	878.69	896.646
CCT4	46753.8	39756.3
FBLN7	36.3835	31.4109
MSH2	2.80429	4.3703
SLC5A6	1117.23	1053.78
PDE6D	361.428	297.442
AFTPH	676.84	697.391
SLC2A4RG	33794.6	32390.2
C20orf24	26024.6	25915
CHD6	132.042	148.278
WISP2	11.5454	16.083
WFDC6	2.76059	4.54825
LOC79160	13.7175	7.01406
DEFB129	26.8108	19.5573
SNPH	34.924	23.6001
SMOX	146.323	152.609
NAA20	7570.23	8975.38
CEP250	939.315	869.47
NFS1	2569.28	2183.54
TMPRSS15	3.40303	6.56574
CCT8	34322.1	32221.3
MRPS6	10125.3	4537.86
MFAP2	9.45502	20.7683
CTSE	51.3657	54.9145
B3GALT5	3.43937	4.83443
PWP2	1893.01	1962.68
SUMO3	4154.03	3003.84
RSPH1	764.492	1143.38
BCL2L13	1522.37	2329.1
TXNRD2	642.709	614.769
RAB36	727.016	722.705
CRYBA4	12.9772	5.79499
CTPS2	824.21	835.396
YWHAH	1509.13	1029.98
RBFOX2	356.408	331.83
MFNG	15.4906	13.4282
MAFF	21.4942	33.2345
MIEF1	3121.72	4076.45
ACO2	8937.42	11738
PNRC2	2416.58	2003.76
FAAH	1125.63	1518.95
CFHR3	3.44709	5.06778
KTI12	366.286	276.492
TMEM59	10071.1	13679.8
S100A7	42.6455	28.9393
PTGER3	2.87195	4.59587
OCLM	9.01829	8.50183
LCK	11.2762	9.79494
AZIN2	17.1603	19.7883
PSEN2	3736.53	4887.44
YTHDF2	9191.73	6001.66
RGS8	6.42471	4.4618
OSCP1	2236.12	2768.79
MEAF6	4932.39	6771.37
PLA2G5	150.868	145.327
UBIAD1	1486.31	2140.31
CYP2J2	1097.45	951.467
MDM4	538.875	499.339
C1orf226	247.79	450.837
GPR161	239.258	265.892
HMGCS2	135.597	72.5035
MAN1C1	341.659	489.444
ANXA9	432.933	510.277
HEATR1	1937.99	2317.55
EBNA1BP2	24256.4	21064.7
YY1AP1	3808.78	3142.97
NES	34.6113	24.3948
FAM189B	1796.84	2239.09
HSPB7	2.98039	4.93407
AGMAT	2.99252	4.79243
R3HDM2	1928.8	2969.14
OVGP1	832.46	945.783
FCER1A	2.79549	4.49643
LRRC8C	10.2302	9.07753
FCRL3	2.73391	4.45069
BRINP3	27.7327	10.3732
UBAP2L	824.344	926.651
DTL	1984.92	1502.59
TTC13	342.669	269.527
LRRC38	5.73627	5.00347
SPATA1	48.9025	32.4843
UFC1	5126.1	6134.79
B4GALT3	4311.14	4852.51
FGR	29.7429	23.6391
DNAJC11	2772.92	3634.93
AKR7A3	1610.15	1743.41
CYP4Z1	8.51282	5.20936
TSEN15	1153.85	805.938
BPNT1	1381.8	1554.35
SUCO	3285.54	2166.43
S100A3	9.59044	21.7034
SYT2	34.9891	22.3255
RPS6KC1	796.88	666.206
RBM8A	51592.5	54470.9
ZMYM4	1081.89	1047.81
TMEM69	3377.99	3261.72
ELF3	532.579	725.608
ITGB1	1203.66	744.49
YME1L1	4318.93	4203.56
A1CF	4.42289	5.82639
C1orf106	41.829	38.0377
DDIT4	9246.94	6527.66
MGMT	4032.32	3499.78
ECHS1	29230.2	21350.1
DNAJC9	6793.96	5504.59
DUX4	49964.4	66911.3
OSBPL1A	1245.25	1020.99
MYPN	2.9024	5.09421
ALOX5	9.97612	8.0436
DUSP13	9.29249	5.71293
FAM53B	40.633	43.0998
CPT1A	1366.65	1183.95
PRR34	13.3636	26.6432
CORO1B	697.884	692.769
SCT	24.5417	14.0319
PSMC3	7612.98	7388.88
GYLTL1B	637.139	804.469
NDUFS5	100422	122164
VPS51	4901.28	5846.46
CDCA5	8369.51	6886.21
RELA	894.932	1001.33
PELI3	1484.73	1105.7
SLC29A2	324.058	262.538
STT3A	1980.75	2706.11
KIRREL3	10.7427	7.15129
YAP1	921.029	1018.96
IL18	3.34033	4.73522
ZBTB16	3233.4	3950
TREH	9.60372	5.27194
	4.31163	6.29306
SPA17	1891.55	2038.6
EIF4G2	35344	37451
TMX2	9057.37	12203.1
ATP9B	399.501	362.674
MS4A5	6.32625	10.8874
BEST1	49.8516	36.3742
ROM1	589.694	935.833
HRASLS2	12.4737	27.4157
ATL3	1510.63	2134.71
MRPL23	7728.35	10834.9
HPGDS	12.3405	7.19371
ILK	1083.76	2338.15
OR51G1	5.96893	5.40929
CAT	3791.27	4491.38
SCUBE2	5.5812	12.7592
TFDP3	31.8393	31.4054
ME3	2.91037	4.67558
GLI1	22.4638	16.5573
ZNF84	1425.01	1528.2
DGKA	54.2949	76.0908
EIF2B1	6365.17	8104.51
	49.4959	44.459
CCT2	60684.4	55993.6
MAP3K12	55.0373	104.196
HTRA3	5.09845	4.8475
PTPN11	579.805	408.431
CMKLR1	2.82609	4.50111
TAS2R14	97.4431	63.2256
WBP11	2679.05	3451.62
PLCZ1	2.62316	4.23042
POC1B	292.201	205.59
VAMP1	30.0718	16.788
VWF	481.761	751.573
CHPT1	5600.05	6202.85
AATK	276.663	507.619
MVK	8848.5	9360.49
GPR89B	901.156	939.139
TMEM116	1245.11	1286.54
COQ5	3807.13	2914.74
PDZRN4	2.94621	5.13946
CCDC59	7569.92	8152.04
GPRC5D	18.9098	18.7262
FGF6	3.29046	4.96887
MDM1	82.8533	71.5535
APPL2	573.56	573.929
EPSTI1	6.5218	5.60012
BIVM	462.336	493.604
FRY	467.47	442.562
TRPC4	2.76654	4.83979
BTF3P11	17037	20598.8
METRNL	857.839	1401.46
DIO3	89.6978	90.8679
ACTN1	1785.15	1958.93
AK7	20.4854	17.0589
SERPINA11	2.68895	4.44176
NFKBIA	11873.4	9147.41
PRKD1	4309.97	3317.44
JAG2	1000.31	914.341
CMTM5	9.39389	5.80079
DAD1	25320.6	33706.9
	14.493	16.4591
RNASE7	14.9501	12.5094
AKAP5	62.8632	58.8611
SIX6	5.84339	5.83242
KIAA0586	2065.34	1924.11
ERO1L	792.491	967.715
L2HGDH	550.24	365.236
PSEN1	189.649	181.258
FOS	37.8424	76.4758
GSTZ1	2947.76	3361.19
FOXN3-AS2	2.79594	4.66575
TRIP11	2568.14	2510.52
SLC25A47	43.9978	43.8759
SERF2	42877.3	53511.3
AQP9	3.24238	5.53688
GOLGA6A	156.539	111.59
SEMA7A	9.36102	7.78289
THAP10	559.453	208.408
NDN	2083.7	2626.62
RCCD1	1751.95	1290.92
OAZ2	2655.73	3417.71
CYTL1	3.09843	4.84653
EMC4	10045.7	7998.05
LCMT2	3498.01	2454.17
CMC2	14397.3	13976
GALNS	368.03	429.11
CRISPLD2	48.302	74.4855
WFDC1	3.80822	4.57927
DDX28	7094.11	5426.55
CA7	3.76009	8.10307
CMTM1	79.2249	59.0176
PLCG2	23.2749	16.761
EMP2	4700.11	2476.53
CHMP1A	2548.98	4021.41
RPS2	416610	267262
TBL3	274.355	272.618
RAB11FIP3	1747.69	1438.06
LUC7L	962.639	1026.8
PSMD7	15433.9	15316.5
CORO1A	177.993	272.94
SULT1A2	2164.18	2199.74
SIAH1	483.356	422.733
PRSS27	91.6354	164.749
NOB1	2755.58	3473.24
BBS2	2318.3	2178.18
MT2A	50035.4	61976.4
HSPBP1	5566.91	6583.58
EMC8	6971.06	7713.09
PMFBP1	21.1015	14.0897
FUS	3597.75	2753.01
ORAI3	119.567	212.001
PPL	103.841	91.4202
CHST6	39.7379	22.3168
ACSM1	63.4706	123.706
MRPS23	2449.82	2785.78
TMEM11	3988.84	5878.35
TCAP	344.89	350.11
RPA1	17174.9	10412
KIF2B	2.93408	5.21314
RNF112	54.7403	95.0962
RCVRN	2.67048	4.72384
ACBD4	100.45	102.809
MEOX1	3.947	5.28777
ATP1A1	17588	19122.6
RAB5C	872.597	1125.67
CACNA1G	21.8924	27.6076
HOXB2	2.90779	5.2697
SLC13A2	158.293	166.53
SDF2	2157.8	2416.26
CORO6	200.377	245.007
ACAP1	7.2045	5.43955
P4HB	18444.7	15775.1
TK1	116628	82224.9
PDE6B	17.5039	17.9408
FLJ35934	148.616	118.573
KRTAP3-1	18.5358	13.7208
KRT31	75.1401	72.3874
OR3A3	32.7104	16.7949
CEP76	583.252	484.972
NPC1	1981.78	2027.84
RAB27B	62.0226	59.7499
SERPINB12	2.74889	4.57468
SNRPD1	26759.4	39144.6
ETFB	33277.7	36621.4
PPP2R1A	4365.9	6119.08
ZNF324	310.195	347.764
ZNF586	199.228	236.92
ZNF112	285.783	213.276
CD79A	4165.65	6317.62
S1PR5	2.89441	4.81805
TMEM190	11.7493	4.90937
ATP5SL	3709.95	3909.89
C19orf44	1150.82	1154.66
VTI1A	114.889	117.575
FIZ1	195.585	250.034
VRK3	278.437	355.782
FUT1	1534.16	1173.02
SULT2B1	276.907	258.871
TMEM160	2735.86	3349.1
ZNF146	1564.96	1482.38
SLC7A10	7.3404	20.3656
CREB3L3	15.6198	8.0063
PUM1	5161.41	4118.62
TJP3	97.8918	72.1304
TSSK6	11.314	11.3266
COX6B1	37040	58364.7
OR7C2	59.5796	109.498
CYP4F12	21.2613	32.6224
PPAP2C	1068.69	1116.44
GJA4	26.8655	21.077
NDUFA7	42911.8	59451.7
ZNF571	342.824	292.384
THADA	270.487	265.37
AGAP1	258.701	213.052
FZD5	865.842	861.264
MARS2	88.2862	81.9065
EPHA4	4.84674	4.87668
STK16	1399.49	1300.46
REG1P	2.79481	4.55919
DDX1	13436.1	14463
B3GALT1	3.41486	5.0225
ANKLE2	526.742	391.875
FAM136A	8056.55	5160.76
WDSUB1	336.367	332.19
MOGS	6160.89	6475.33
EVA1A	4.36447	5.28421
FSHR	7.34563	7.11535
DOLK	2693.39	3698.48
RNF181	7371.19	9714.28
TLR1	3.61613	4.83831
ALLC	3.75223	4.73857
XIRP2	2.71563	4.47496
FHL2	65.7525	302.196
CNOT11	832.465	1267.98
ACTR3	14657.1	13889.8
OSBPL6	263.304	339.63
YPEL5	739.716	838.602
	185.808	250.618
RPL23AP32	37.8034	22.1465
MREG	402.537	504.51
KCNK15	2618.62	2825.61
SDC4	810.91	1964.84
TP53RK	164.59	125.881
SALL4	14.3937	12.9555
PLBD2	166.369	199.137
AVP	114.931	148.766
PRNP	7572.72	4274.81
BFSP1	110.254	133.359
INSM1	2.69113	4.41706
SUN5	12.903	4.38423
RALY	2349.82	1893.39
RBM39	6699.06	6192.59
LAMA5	562.498	837.208
GRIK1	5.25312	5.05436
PCP4	25.8863	25.7773
C21orf33	12297.3	15120.6
PTTG1IP	10968.7	9424.78
KRTAP4-1	2.9443	4.40509
GSC2	6.45927	4.38496
THAP7	1016.04	1194.25
BMS1	2455.33	3010.62
GSTT2	1541.05	1480.32
HPS4	2617.04	1823.58
CHEK2	1542.4	1209.39
THOC5	723.009	664.499
PIK3IP1	91.1127	98.3205
MIEF1	1061.11	1348.43
TBC1D22A	539.268	522.458
MOBP	3.31621	5.33392
LRIG1	3347.45	2557.8
	33567.6	41337.5
RNF7	9789.39	11546.8
ZBTB11	1221.99	1181.09
NR1I2	2.93885	5.82091
LPHN3	2.78398	4.72944
TADA3	17245.7	14363.8
WDR82	1178.25	1360.62
ITIH4	428.908	504.784
SLC26A6	943.833	1318.46
ILDR1	76553.9	73066.6
CXCR6	2.97699	4.61346
PSMD6	9794.68	10084.4
RBMS3	2.87051	4.39903
CCDC54	3.47423	5.29128
NICN1	683.637	583.76
ADAMTS7	114525	198508
FOXL2	22.2789	26.7131
EIF2B5	1361.19	1615.48
WDR53	567.863	537.936
MGST2	12451.1	14994.8
MSMO1	362.723	431.967
HERC5	80.9141	92.4117
ACTA1	54.5892	810.795
ACSL1	2118	2338.8
CSN1S1	13.0073	13.7332
METTL14	306.887	380.744
ZNF185	122.092	104.732
KIT	2.91389	4.8364
NDNF	7.8668	11.2996
AFAP1-AS1	3.03478	4.40947
GSTCD	207.285	117.894
TACR3	2.56348	4.43843
CWH43	27.2511	14.2593
SLC9A7	682.493	644.377
CHIC2	213.073	199.002
LAMTOR3	1227.51	1101.06
PDLIM3	7.78579	18.8734
TMEM150C	4.60487	4.91793
MSX1	236.675	296.77
PPWD1	1349.17	1305.04
APBB3	1060.61	1214.2
PCDHB1	3.9332	5.46118
NAIP	1251.89	1158.21
CLPTM1L	5376.46	5316.95
FST	2.76389	4.52311
TRIM36	1035.16	639.212
MAST4	957.585	1507.27
MAML1	227.077	182.728
CTNND2	9.17316	10.0635
CDKL3	271.886	261.712
SKIV2L2	4951.28	5414.89
ZNF300	434.514	449.925
GPR174	2.82279	4.51126
DUSP1	684.416	867.913
MYOT	2.80832	4.3868
LECT2	2.75696	4.61632
CSF1R	6.38549	10.5615
CENPH	1803.55	1360.03
AKAP4	2.67289	4.3735
COX7C	99063.5	82924.6
IRX4	7339.84	5840.92
CNOT8	825.311	800.842
TERT	677.038	515.611
TRAF3IP2	222.337	309.114
TSPYL4	4672.73	4488.48
GSTA4	2940.42	3940.25
FOXF2	2.91755	4.96357
MPC1	3373.75	3070.7
PSMB9	392.805	614.353
YIPF3	4046.98	5781.4
BMP15	3.4816	4.62753
HIST1H3A	23448.2	22816.4
HIST1H2BI	7863.03	11483.1
HIST1H2BB	3168.77	5423.37
OR2B2	24.1374	20.4162
OR2H1	2327.8	2439.84
VARS2	10465.4	8958.89
HSPA1A	3.00631	5.37509
BAG6	6465.04	7734.01
ZBTB12	6.70404	20.3675
ZBTB22	96.5805	85.7856
SPDEF	4385.4	3122.04
COQ3	634.65	489.641
PHACTR2	288.778	217.741
TBC1D7	1704.62	1657.2
TMEM14C	17226.8	15540.4
RPP40	2305.15	2155.16
SCAF8	1271.99	1030.09
AKAP12	2.75778	4.41712
BCLAF1	6101.16	5423.97
PPIL6	69.4935	85.7889
ATG5	1809.59	1630.79
SLC22A2	9.85161	7.94582
RSPO3	2.87262	4.55964
AGAP3	8827.5	6035.42
SRRT	7126.96	7077.19
SRRT	519.386	539.336
MOSPD3	247.413	419.564
WBSCR17	15.368	7.28349
CD36	9.07161	5.3123
MAP7D3	87.1091	53.8314
NXPH1	2.70593	4.42123
GTF2IRD1	1348.29	1430.95
STYXL1	767.871	842.334
SHH	23.6144	36.5332
ABCB5	2.64316	4.34012
TES	550.246	414.52
GNG11	2.87329	4.68291
RUNDC3B	13.9564	9.68282
RAMP3	13.4264	5.87562
MRPL32	19722.4	21187.9
LOC84214	1913.57	2677.59
PARP12	658.821	641.381
ING3	2075.29	1720.72
ZNHIT1	14646	21130.3
RADIL	129.201	29.2093
ZSCAN21	147.892	133.23
CTHRC1	5.45081	5.95691
PURG	2.95144	5.13089
OTUD6B	131.394	134.902
CDH17	2.73396	4.36926
MAK16	3694.9	4644.76
KCNK9	24.5703	20.1871
LYNX1	1348.85	1363.56
LOXL2	34.2254	34.7554
LRRC6	29.1158	24.5873
GPR34	3.96892	4.57152
DLC1	4.39011	5.77718
IDO1	23.0147	30.0893
HGSNAT	3628.9	4150.81
DEFA5	2.54515	4.05777
GSDMD	12.5466	16.5338
KIAA0196	2231.43	2406.93
TRAM1	4084.54	3969.62
NKRF	1346.84	1173.39
AGO2	1482.09	1252.04
DGAT1	1274.51	1970.35
SLC24A2	4.15449	4.74888
FIBCD1	31.6224	32.6083
KDM4C	493.396	555.745
INSL4	2.96402	5.19076
MMGT1	3878.18	3314.02
DNAJB5	935.035	953.975
GNG10	14041.3	13219.2
GNG10	2826.25	2603.16
TMOD1	47.8269	39.358
DBH	3.67281	4.672
TRIM32	384.126	311.711
OBP2A	9.95823	5.3199
RMI1	3796.66	2899.39
TAF1	151.275	171.782
FBXW5	3984.84	5413.25
GTF3C5	3785.36	4797.1
TEX10	2891.54	1851.51
RPL35	186103	183934
GGTA1P	7.78138	6.07867
NUDT2	2829.18	2077.28
AQP3	83.493	80.9849
SLC25A51	294.109	315.009
FAM102A	7395.11	9014.14
HDHD3	138.454	128.665
COL15A1	2.91623	4.80784
MAGEE2	3.8629	5.2421
ADK	3320.46	3616.97
F8A1	9989.33	9853.19
SMIM14	2339.59	2999.01
CNOT10	2533.7	2765.58
FOXE3	78.9838	82.1483
PTP4A3	162.86	180.341
ALG13	1956.81	2588.45
CRIP2	310.05	413.647
CHP1	27426.6	22105.8
LCMT1	2458.04	2398.19
MTHFD2L	33.8725	25.9853
CST1	19.1127	5.84806
HNRNPH2	3416.27	2777.68
GPC5	3.0573	4.93138
CMC4	1864.77	2095.16
ATF7IP	847.37	767.795
SVOP	3.92839	6.91072
EFNA1	2065.59	2425.17
C10orf11	3.15696	4.84771
AR	14484.4	12460.7
C1orf21	536.659	447.486
FTO	1888.8	2481.46
CRLF2	49.9571	66.3539
ZMAT3	112.144	128.677
TCEAL8	5658.33	7307.29
P4HTM	1379.9	1783.32
SPARCL1	9.677	19.6308
GRIP1	2.95444	5.04532
APLN	187.265	251.994
C17orf70	1009.47	1257.7
KIF21A	223.153	166.857
FAAH2	704.721	935.706
GTPBP6	18726.7	16645.8
ATP6AP2	2513.91	2947.65
MAGEA11	2.89415	4.18464
CD19	15.7042	9.66884
CDCP1	1167.59	1030.69
MRPL45	12557.7	12259.6
CBFB	2103.41	2308.96
TUBB4A	100.953	116.914
PDGFA	66.5904	105.401
HPRT1	8559.84	6082.87
ZNF385D	2.71323	4.35559
ITGBL1	3.20616	4.64551
USP19	241.07	186.658
ZBED2	4.19581	5.43529
KATNA1	1469.56	1389.08
NACC2	994.309	1056.73
VCY	11321.4	9285.86
TTTY13	30.4557	30.8837
EXOC1	307.429	242.516
TM4SF20	2.87932	4.33953
SEMA4C	2610.51	2314.68
TRPM3	7.56367	8.33151
PRY2	4.83936	5.29656
PHEX	12.606	17.0964
MBTPS2	389.915	389.217
SSX3	18.367	6.70233
CCDC22	870.915	984.109
GPKOW	2629.05	2731.86
UBQLN2	3930.91	2875.72
TSPAN7	3.76111	4.67849
POU3F4	44.9464	57.4359
RBBP7	14132	10733
PRDX4	37701.2	32212.4
ASB11	2.91126	4.68768
MCTS1	14401.5	14621.1
CXCR3	6.31111	5.1759
P2RY4	13.6722	4.51675
CDX4	3.24453	6.23375
XAGE3	110.56	73.977
NXF5	262.884	264.18
MORF4L2	14125	10740.6
LONRF3	47.8259	56.791
RGN	4.16819	6.15419
MAGEE1	271.882	341.215
TBL1Y	771.174	813.95
MTPAP	1361.15	1566.47
PCNXL2	14.4747	8.0839
UBE2V1	3268.49	4464.89
SERPINC1	16.1203	9.58188
HDAC1	13966.5	14993.6
ARHGEF16	2854.03	3588.44
ASAP3	189.004	225.1
CYP4B1	6.2394	7.41976
CFH	2.85681	4.55287
PMVK	9111.25	10413.8
MECR	1480.26	1817.19
MRPS15	7671.38	11292.6
FHL3	55.5847	49.6137
ANGPTL7	2.71789	4.65077
FMOD	7.05734	7.90576
HSPA6	43.4113	47.1358
MPC2	71042.9	62897.4
MAEL	2.83707	4.60025
RGS2	37.0774	44.4128
TMEM9	5252.93	6150.19
TRIM63	10.6284	16.3974
ADAMTSL4	5.89725	5.8286
TMEM125	17640.4	19807.3
IPO13	567.752	750.789
EIF2B3	882.545	1153.42
CRABP2	69.1772	65.8802
ZZZ3	1498.29	1230.9
RAB25	3850.33	5258.01
SZRD1	4488.45	4043.6
TRIM11	1384.77	1223.6
LAMTOR5	20375	26904.2
WDR77	2190.52	2774.34
ACKR1	5.58439	5.28174
LRRC8B	836.472	857.214
NGF	11.1313	13.5863
FCRL4	3.19675	4.68542
CRNN	18.782	13.5331
VPS72	4386.23	6117.58
HAX1	23500	27423.6
FCN3	120.395	90.4177
AGT	38.8989	60.0952
TOR3A	2817.98	2272.82
AHDC1	409.578	501.562
EIF2D	920.234	864.601
AKR7A2	4693.45	4418.89
CMPK1	1683.02	1581.76
HIST2H3D	19492.1	26860.6
GSTM1	990.415	1041.97
FUCA1	1167.16	865.423
TNFSF18	2.94035	4.84953
S100A5	268.975	296.949
UBE2T	18932	18339.1
VASH2	798.62	877.727
LCE3D	27.6318	20.7211
SHISA4	7548.07	8468.86
ANKRD26	293.029	232.273
ARHGAP21	518.154	363.59
TRDMT1	112.636	96.9989
CELF2	2.98752	4.6432
HPS6	11997.8	14389.7
PCGF6	453.557	366.118
SLC16A9	433.252	434.058
FAM204A	387.055	275.922
ECD	2304.09	2417.16
LRIT1	10.2892	17.9014
FANK1	22.9013	19.2398
PLEKHA1	760.514	1275.89
SYCE1	3.31234	5.35673
HNRNPH3	3905.91	3316.5
C10orf12	109.311	138.727
CCAR1	5062.8	4146.85
ZNF485	622.917	556.796
CEP55	2002.71	1409.93
MINPP1	252.518	400.145
PHYH	1635.66	2009.66
EIF4EBP2	6366.58	6249.24
KCNK18	2.95937	4.5739
MRPL21	20544.5	22772.1
ZNF684	109.489	59.0759
TM7SF2	2732.65	2677.7
DPP3	2672	3733.12
MSANTD4	642.465	853.186
COLCA2	56.5776	83.5369
IFT46	758.981	624.726
MDK	4057.78	4237.87
GRIK4	2.91052	4.6792
NRGN	245.316	264.253
WT1	17.1054	8.2871
TMEM61	82.175	96.6455
INCENP	776.465	544.602
PLA2G16	9656.51	14247.6
USH1C	23.2761	20.2812
IGF2-AS	101.233	101.607
SPRR2D	24.3597	19.0254
	2.71079	4.4836
PRR5L	2.76581	4.62308
USP1	3811.28	1861.31
	5.62732	4.95859
LGALS9	20.5286	8.01976
OMP	107.83	114.658
USP35	1256.87	1145.52
ME3	3.18162	6.95949
SLC6A5	48.4078	46.5425
SRSF11	5142.63	3825.6
OR51B2	2.78026	5.31307
SLC26A10	7.87331	5.25129
BCL2L14	2.80351	4.4967
RPS26	232011	234561
PIWIL1	3.11306	4.74019
LINC01089	2468.29	1918.04
LALBA	2.94716	4.70271
C12orf10	2931.48	3806.81
UBE2N	631.197	621.056
ATG101	1928.75	2374.03
PLA2G4A	15.4477	8.77811
KRT2	2.55406	4.16974
SLCO1C1	2.87257	4.74549
PRB3	734.319	1034.25
A2M	4.3615	6.55207
ART4	3.34476	4.75464
LAG3	62.5538	47.5659
HMGB4	16.2146	18.6402
ZFAND4	54.875	42.2211
LETMD1	1668.04	1924.76
BSDC1	2705.62	4236.46
SNRPF	27707.6	48351.1
HEBP1	4692.82	4935.05
FGF23	3.75573	4.8549
PRDM4	604.197	377.384
SUCLA2	1032.8	785.693
RCBTB1	1154.45	872.782
ERCC5	1205.08	1392.95
RXFP2	3.69684	4.98581
MIPEP	568.898	533.691
ZBTB7B	186.47	188.132
F7	18.1006	19.291
HABP2	2.79461	4.85239
SERPINA6	220.947	214.669
FAM181A	136.726	136.728
MIA2	3.2431	4.25118
DCAF11	2078.42	2182.75
IL25	7.07066	5.20236
WASH1	8015.24	9791.32
TPPP2	5.58291	10.0378
MTHFD1	11224.4	7899.63
DHRS7	9507.52	9341.05
ARID4A	43.9238	46.227
SOS2	225.341	287.301
FKBP3	12215.5	12405.8
ENTPD5	92.1365	91.2393
JDP2	3892.03	4186.67
AHSA1	7709.18	8190.6
GZMB	61.5427	67.5125
HDC	34.5264	31.4621
HYPK	33509.4	28014
CORO2B	9.75691	9.67601
MTFMT	893.456	991.327
LYSMD4	323.308	396.572
UTP11L	3920.56	3555.84
UBL7	873.325	1098.36
LARP6	932.35	523.593
CLN6	1384.69	654.182
CPLX3	21.3544	11.8609
KIAA0101	18684.7	14520.1
CHRM5	5.51054	5.00657
TGM7	17.5946	24.5719
BAHD1	1136.81	1231.77
GCSH	40627.9	30616.2
	39497.8	39484.4
KATNB1	539.888	385.758
ATP2C2	2056.55	2227.62
EXTL2	462.25	230.629
CAMK2N1	3704.48	1485.64
UQCRC2	16775.4	12547.8
DPEP2	2.58447	4.08631
NUTF2	5477.37	7679.85
LRRC36	206.537	376.478
CKLF	2679.41	2642.97
HSD17B2	39.1924	67.7859
RPL3L	81.5383	68.1587
NDUFB10	37065.2	43366.7
RGS11	246.689	235.284
ARL6IP1	4389.13	3015.06
HS3ST2	2.93219	4.50863
PLK1	1089.22	1004.26
ZG16B	14261	9640.87
CES5A	6.33207	4.98629
GINS2	4551.9	3455.89
FOXF1	15.1534	11.9832
BCL7C	967.073	1241.52
FAHD1	2247.48	2185.96
DNAJA3	11156.9	9882.08
SRP68	1082.09	1052.78
RASD1	587.581	1038.41
C17orf62	761.907	842.49
ATP2B4	41.2891	39.9381
MAP2K3	1118.85	1619.79
LRRN2	246.639	257.121
SUMO2	20631.4	24025.7
OVCA2	21269.8	28849.6
TOM1L1	2518.76	2369.3
TVP23B	3110.07	2275.5
SLFN12	2.98585	5.23387
SOST	4.20597	11.1324
HSD17B7	734.076	1046.1
C1QL3	2.8378	4.57899
PTGES3L-AARSD1	2438.44	2599.86
ABCA8	2.72695	4.27286
C1orf112	2354.34	1863.02
SPATA20	6230.79	7730.11
EIF4E	4762	5813.54
HOXB1	2.45781	8.16456
ZNF207	4983.11	4498.22
FOXN1	88.4623	102.218
ASGR1	42.5822	43.1737
SLC16A13	35.7877	35.1203
DERL2	4293.77	3393.03
BIRC5	37975.4	25451.1
TOP2A	2321.43	854.248
KRTAP1-5	3.72244	4.76591
KRT37	2.97313	4.6836
PAFAH1B1	1344.8	2376.51
PRR15L	6020.73	4932.88
GREB1L	38.1133	43.236
NKG7	17.9887	13.6727
PPP1R13L	447.156	563.735
VASP	499.811	842.717
RPS19	79178.6	98402.4
KEAP1	2392.47	2457.16
ICAM5	45.3601	63.4567
GDAP2	311.814	250.08
KLF2	194.693	244.805
TIMM44	2450.14	2910.36
RETN	11.247	16.7808
ASF1B	1895.45	1719.86
DNASE2	1325.47	1442.99
ECSIT	2797.3	3309.67
ATF5	524.481	471.494
TEAD2	61.4076	69.578
RASIP1	54.1223	80.2039
EMP3	34.5956	53.319
CYTH2	470.409	507.601
URI1	2726.03	1881.94
PPP6R1	82.4839	101.507
RHPN2	557.408	613.471
EBI3	4.72507	5.43411
EFNA2	20.705	18.231
CFD	1462.11	2104.19
KCNN1	3.03971	4.92316
EPHX3	1970.2	2429.84
FXYD7	18.3499	15.874
SUGP1	1508.16	1515.71
NDUFA13	21227	32380
UPK1A	10.131	18.0458
GUCA2A	6.28389	5.23822
CD320	7758.02	8332.7
BABAM1	3823.73	5184.58
ABCG5	14.6386	8.89844
SLC39A10	366.249	246.371
TMEM185B	308.7	275.229
CFAP57	3.56436	5.12114
NLRC4	3.35377	5.33461
SLC6A9	69.1612	64.3663
TTC32	837.623	1091.56
GCKR	3.01854	4.91579
NUDT5	7809.47	8564.12
ANKZF1	489.665	501.793
WNT6	61.9277	47.5591
CNNM4	3770.47	2806.47
REG3A	18.8202	18.9324
IGFBP2	12794.3	12667.9
PRDX1	54523	33465.3
CEBPZ	1922.42	2204.31
SP110	682.643	1016.91
BAZ2B	164.237	170.496
RTKN	693.078	680.328
GCFC2	1845.58	1676.85
KCNS3	578.581	677.742
COLEC11	2.70164	7.07707
TGFBRAP1	376.755	403.91
RNF149	3352.33	2876.83
TIGD1	598.913	717.817
ORMDL1	4054.65	4158.78
LBH	11.672	24.391
STARD7	7801.77	7280.24
HOXD1	2.97908	4.54073
DUSP22	481.68	367.169
MCFD2	2759.65	2786.26
EDAR	2.73157	4.33398
MTHFD2	8695.07	3944.06
MTX2	3558.42	3954.96
PPDPF	82516.4	74064.8
YWHAB	16735.6	15684.4
TP53TG5	3.06662	5.39301
WFDC3	270.208	322.313
NCOA3	80.1792	50.5552
ZFP64	389.575	440.497
TFAP2C	524.471	520.369
TMEM74B	18.1799	22.7063
SPEN	425.332	461.418
TASP1	548.48	615.874
RRBP1	1937.68	1227.24
CST11	3.61442	4.64149
ACSS1	18.7848	13.9498
RPS24	172373	156292
TRIT1	1946.82	2244.22
ASIP	6.51125	4.35208
RPS21	233517	178190
KCNE2	3.51007	4.74409
TTC3	2350.13	1906.53
MCM3AP	1404.29	1469.11
SLC25A1	3979.7	4953.5
KCNC4	16.1598	5.76248
SLC7A4	23.2442	19.9427
IGLL1	63.5436	85
CHI3L2	2.78218	5.2205
UPB1	41.8917	62.3633
XBP1	27603.8	22539.6
NIPSNAP1	2584.39	4251.3
GAL3ST1	4.23998	5.22957
HMOX1	1678.12	2471.18
CSF2RB	57.5608	66.3771
LGALS2	3.39205	5.44635
ANKRD54	370.614	343.883
APOBEC3C	4.87681	7.45536
ATF4	97387.9	89363.6
XRCC6	121304	133333
SERHL2	117.647	118.964
FAM118A	632.053	743.986
PKDREJ	12.9121	7.8213
CSRNP1	226.518	300.604
PTX3	10.3757	4.79043
GBE1	2027.08	1949.52
TOP2B	8148.28	8652.31
HESX1	37.876	11.4627
GPR87	4.37378	6.16024
FLVCR1	2079.2	2155.88
ASTE1	300.656	283.963
LYZL4	6.05245	4.94051
HACL1	5587.22	4666.4
TMEM43	988.803	1052.1
CAMK1	270.285	301.778
RAD18	841.244	630.885
EIF4A2	19220.1	15393.7
TNFSF10	37.6382	17.2136
TWF2	951.198	1445.3
NEK4	746.166	582.475
TSHB	154.251	168.214
TMEM89	64.0588	85.4958
CYB561D2	4229.94	6023.05
TBCCD1	226.469	296.097
BBX	3676.59	3297.83
SEMA5B	5.02411	8.15696
DNAJC19	1430.57	1540.79
RPL5	14650.4	14386.4
DNAJB8	8.69131	14.0922
NLGN4Y	72.2129	59.8787
ACTRT3	49.533	36.4204
THPO	2.64819	4.32338
C1orf74	168.743	196.95
CD200	4.77941	7.02538
WFS1	1324.89	1305.44
FAM193A	244.056	275.495
KLHL5	303.593	315.377
SPON2	266227	186897
GPM6A	2.78598	5.61809
GUCY1B3	33.2069	13.7137
HERC3	177.3	242.894
PPBP	3.20001	4.53675
SAP30	1800.05	1374.79
MUC7	8.50701	8.36348
PRSS12	2.91664	4.70694
HS3ST1	1658.44	1663.86
SORCS2	3.52061	6.13511
CXXC4	3.14796	4.85751
AIMP1	7736.56	8499.92
CXCL13	3.17396	4.68427
OCIAD2	15750.4	18602.3
ANXA3	2.91836	4.80718
CRTC2	2765.68	2226.56
SORBS2	273.545	397.127
ENOPH1	8734.71	6486.87
TRAPPC13	567.871	450.145
PCDHB15	44.319	61.9244
C5orf28	1145.47	648.101
ROPN1L	108.658	285.607
DFFA	895.645	1071.95
PARP8	117.762	95.036
SEPP1	3492.24	3161.58
SNCB	292.344	450.463
THG1L	710.488	857.68
POU4F3	11.3582	7.2832
FAM46B	16.8357	16.7302
MSH3	570.115	512.49
C5orf30	2809.11	1343.48
PPP2CA	2717.86	2152.69
GPX8	1557.88	1129.47
C1QTNF3	105.53	102.48
GCNT4	2.8994	4.73648
DDX41	3142.6	3686.26
NMUR2	9.64622	8.97477
UGT3A1	23.11	19.5405
XRCC4	453.469	298.144
CCNB1	17834.3	11974.7
LOX	8.61076	6.1232
NDUFS6	19151.3	21672.9
MRPL22	8405.13	9197.97
HDAC2	10047.9	9724.4
ZFAND3	150.831	178.818
MRPS18A	2257.78	2478.87
MCOLN3	2.93363	4.65104
GUCA1A	2.89195	4.85349
BTN2A2	174.392	301.546
HIST1H1C	37881.9	46030.3
ZSCAN9	243.997	280.42
DPCR1	5.27072	6.2118
C6orf48	20920	20519
C6orf47	287.622	358.327
NELFE	10914.9	7595.17
PFDN6	4871.47	6957.4
DAXX	1271.53	1431.41
PNISR	285.701	184.929
LTV1	3973.01	3748.82
GFOD1	893.327	1005.22
PAK1IP1	1794.59	1949
PPP1R8	5061.37	4490.72
VNN2	21.4995	20.4359
RTN4IP1	2794.88	2555.45
HDDC2	496.777	460.183
TMEM209	2152.11	1771.66
CALU	955.563	1214.1
SMARCD3	2960.5	3432.22
GRB10	5077.46	8684.18
TAF6	6753.66	7049.6
TFR2	117.931	123.51
AUTS2	1113.84	899.872
BRI3	36954.4	45768.9
INHBA	3.98193	5.46185
ELMO1	3.0844	4.51728
AVL9	258.79	322.107
GNAI1	880.785	495.77
CAV2	11.7799	8.98234
PSMG3-AS1	183.825	276.044
GNGT1	2.65975	4.48544
AKAP9	18.6313	27.6556
OR6W1P	57.0372	51.9621
OR2A9P	52.932	37.4744
ACTR3B	1569.06	1332.15
SLC26A3	11.6928	6.32792
PDAP1	4820.18	5286.79
SUMF2	826.354	1021.21
APH1A	841.568	792.747
TEX15	2.78183	4.71802
RPL30	100207	99427.6
PRMT6	5102.24	4547.28
KCNQ3	89.4108	117.035
TRIM55	2.69922	4.42682
CHRNB3	58.8116	72.2746
GSTM3	21388.1	22846.2
NUDT18	886.249	1328.03
PRDM14	2.96022	4.69243
PPP2R2A	5535.31	6809.49
RPS6	219498	201729
CRB1	2.88344	4.80066
GLDC	495.914	530.079
NPR2	33.3335	37.0365
ROR1	288.265	205.559
TDRD7	465.075	658.944
LINC00474	2.74958	4.99532
ZCCHC6	341.462	294.745
IDNK	2015.47	2392.53
DAB2IP	243.547	220.443
CCL19	33.2383	33.7317
UBAP1	953.719	922.117
EXOSC3	2590.55	2462.65
LRSAM1	567.461	661.526
PTPRC	3.02363	5.0473
DTYMK	31581.2	16976.1
P2RX2	91.1379	112.967
MED10	579.105	538.236
DEAF1	2589.97	2772.88
ESPN	38.8714	40.1326
ITGAM	30.4769	28.6404
PXMP2	4688.09	4400.49
ISY1	1063.42	1249.84
TRIM34	10.6437	12.6326
DHX8	754.863	801.352
CAMK1D	13.7942	31.9025
BCO1	10.4188	9.17675
NSD1	665.373	576.056
HTR3C	13.4466	9.18473
BUB1	1990.99	1662.27
NEK1	320.616	325.709
ZNF718	147.272	109.212
CLCN3	1154.49	1031.88
PTPN9	150.584	176.395
DLG2	7.38587	5.22208
FER	106.848	107.759
S100A14	14.6645	18.9026
QSOX1	11583.1	14114.1
RASGRP1	27.1148	15.0234
COQ2	672.645	463.466
CHKA	2960.33	2797.48
MED24	1053.68	888.996
SCMH1	1175.41	1591.23
LRP1	29.2886	43.7994
ZCCHC7	245.336	224.131
KISS1	45.1728	41.3781
NPTX1	10.8269	21.5967
RGS14	297.399	275.446
CMYA5	7.20498	8.26657
KCNH4	18.7392	10.52
NUP133	4260.6	3607.07
ZNF222	80.1838	48.4769
SLC26A11	5038.75	5077.92
IRF2	10.2465	12.5349
OR10G8	23.5845	20.0156
CNN1	3.54591	4.43885
LDB2	3.23715	6.99431
TP53BP2	878.11	779.133
KPNA2	49449.8	43091.4
CXCL11	5.00888	26.6149
OR52A1	43.7839	37.3509
IGSF1	10.6823	14.6215
ANKRD30A	2.39374	3.82046
TRAPPC1	2128.6	2570.23
TMEFF2	8205.96	3341.18
DOHH	1232.43	1155.23
C1R	235.324	168.641
GABRB1	3.2467	5.62872
GABRQ	10.9367	5.52662
CDR1	2.26019	3.54234
PPEF1	8.5261	11.7186
RPS4X	112346	121942
PKD2L1	2.18216	9.24319
TNMD	2.22906	3.50058
RPS6KA6	237.09	245.755
GABRA3	47.4798	52.5082
ACOT9	4223.11	4772.97
ZFX	153.064	146.083
ASB9	12.0188	28.47
SLC25A43	2.93234	4.92699
TMEM255A	3.14583	5.36004
INGX	2.73841	6.56515
NAP1L2	701.316	686.984
NAP1L3	60.5104	61.1605
CASP7	1546.99	2100.7
ZMAT1	74.4177	30.8694
HCFC1	116.624	100.764
SRPK3	40.9636	41.7404
ZCCHC12	7.52892	4.17634
RBM10	5449.25	4389.73
PGK1	34375.2	35024.7
PBDC1	460.842	493.614
C1QC	3.2943	5.09894
MAST2	516.704	544.033
OR10J5	31.9417	28.4695
RLF	983.288	1053.53
SCP2	5415.03	4614.45
KCNK1	881.785	622.573
SPRR2C	127.67	123.319
CTH	1434.16	1636.22
CENPL	345.53	219.208
MFN2	24825.4	19608.5
KCNN3	7.72552	6.4148
SRSF4	5492.85	4101.35
TNKS2	315.808	322.738
CLSPN	143.99	121.33
EIF4G3	1534.52	1015.93
RNF186	2.20817	3.47565
HLX	16.5428	9.21489
CHIT1	7.83644	5.02087
SNRPE	22865.6	31391.3
ADCY10	9.7232	8.56702
BARHL2	5.77844	9.26214
FBXL15	8268.74	7953.84
ADAM30	2.74275	4.45394
SH3BGRL3	2556.13	3658.92
SETDB1	5984.89	6600.56
TIE1	2.2419	3.5576
AS3MT	25.3925	9.70987
CROCCP2	1064.42	1279.44
RSG1	25.4971	20.5485
KCNA10	14.8681	13.6733
TMIGD3	15.5336	16.8955
CASQ2	3.33311	5.33354
CD5L	3.29211	8.48941
S100A11	4710.65	6428.89
TMOD4	90.1309	108.227
AQP10	13.6732	19.7479
PGD	6730.63	7245.59
PGBD5	22.795	16.5479
PRAMEF8	6.09539	13.5617
DNASE2B	1030.07	1641.71
USP21	262.292	296.444
ANGPTL1	5.69532	4.58733
ATPIF1	95817.8	99906.4
NOL9	698.345	695.556
IL10	6.94587	7.19441
CAPZB	1228.13	2105.54
INTS3	885.797	1146.28
PSAP	10416.9	8610.56
ARPC5	8272.09	9944.28
TNFSF4	271.248	204.041
TNFRSF25	383.011	308.954
PADI3	8.18566	4.9613
KIF21B	90.114	105.758
TNFRSF14	138.897	234.009
IGSF3	3.823	13.0689
RAB29	939.734	927.745
TIMM17A	27730.7	28113.6
TCF7L2	4.95703	4.44526
SEMA4G	59.3477	45.761
PPRC1	3944.58	3231.08
CUEDC2	4989.63	6097.05
USMG5	92087.2	151622
CLRN3	3.23374	5.22685
DNAJC1	4185.62	3186.97
RAB11FIP2	279.898	369.632
TUBGCP2	1659.68	1790.57
SAR1A	14997.9	16899
TACC2	2144.74	2261
PRPF18	2466.23	2824.03
SMNDC1	5018.44	4700.15
LGI1	3.17502	5.47506
FAM35A	1806.15	1971.57
IL2RA	2.63505	4.25769
H2AFY2	523.98	852.258
MRGPRD	5.75661	4.04853
POLD4	9510.76	9724.34
MYBPC3	93.0018	93.3406
CRY2	817.831	919.324
KDM4D	152.393	107.963
MTNR1B	2.47795	3.90283
DPF2	1588.06	1967.17
MRC1	2.65733	5.19888
SIPA1	598.46	841.652
CCS	1843.42	2752.62
BBOX1	3.8444	3.89905
HYLS1	186.423	198.079
DCUN1D5	13455.3	16037.9
KBTBD3	187.049	191.489
LAYN	15.2198	15.4178
PTS	12838.1	16008.3
NNMT	999.749	1001.38
TRAPPC4	8655.73	8460.34
ZNF202	278.591	290.856
OR8D1	27.8092	19.6658
PRRG4	568.51	329.084
CYP2C9	1694.51	1287.78
CTR9	2819.66	3192.35
OR5F1	42.8325	49.9661
	10.2086	3.68296
P2RX3	71.0104	95.1564
MS4A12	3.77412	3.99694
SCGB1D1	19.7208	25.4939
EML3	127.535	157.611
TNNT3	22.7832	16.323
FRAT2	4824.49	5442.22
ZNF214	61.0757	46.9238
BDNF	3.14596	5.05376
PAMR1	2.77173	4.41382
STK33	608.802	889.48
ADM	169.583	250.735
PRCP	13698.5	11159.1
B3GNT6	5.49058	4.02877
CLNS1A	16774.1	16939.3
ASCC1	881.393	1385.54
CCDC81	15.0538	19.2189
OR51B4	30.1525	5.18215
RPL41	249125	212394
SMARCC2	6315.97	6935.11
ITGA7	305.252	371.959
ABCB9	64.8693	63.4473
TUBA1B	180673	130381
HELLS	827.029	616.904
RAB21	3654.61	3415.86
RAB3IP	2364.52	2335.54
NCKAP1L	2.23228	3.52553
SOCS2	1267.53	622.401
FICD	547.233	259.354
SLCO1B1	12.1085	10.3113
KLRC3	4.11512	5.01567
SCNN1A	584.826	952.075
CRACR2A	8.74411	14.7595
MYBPC1	158.414	103.626
FKBP4	6053.37	6409.73
FAM222A	531.747	550.934
RNF34	3291.99	3242.65
TRIAP1	4779.32	6606.12
CLEC12A	2.88329	4.83716
FBXO18	464.525	410.779
IL26	4.81517	19.2638
C12orf45	3739.38	4638.46
MED4	5146.45	4638.9
EBPL	23131	27141.6
ENOX1	273.059	338.813
TBATA	47.1093	48.8706
TUBA3C	1705.93	2108.93
KDELC1	519.112	416.243
CARS2	24742.1	24434.1
USPL1	311.467	384.098
PSTK	423.009	475.36
SACS	3501.11	3188.63
SPRY2	116.883	104.104
DYNC1H1	12736.7	13519.2
ARG2	4719.56	4397.82
ERH	22156.5	32952.3
GTPBP4	11047.7	13900.6
BDKRB1	100.448	118.341
SERPINA10	7.27617	4.97403
EAPP	3480.03	4893.1
GPR132	9.9733	13.0836
PCK2	3954.73	2432.62
PABPN1	10066.5	12720.3
GRK5	120.308	148.361
SLC39A2	16.383	23.4359
OR11H12	3.25764	4.86106
LGALS3	52.5852	64.1658
PSMC6	6865.77	5482.99
VCPKMT	468.795	395.231
ZFYVE1	354.508	439.982
FANCF	2781.85	2680.86
ALDH6A1	3810.99	3165.23
BATF	22.2314	49.4994
SLIRP	46395	64568.9
GZMH	19.6806	15.8598
NYNRIN	3.11247	4.40945
EFCAB11	4029.82	2580.66
USP8	592.017	742.662
GATM	64.9495	48.1163
WDR76	148.488	127.463
SPESP1	2.95132	5.88857
HEXA	1573.52	1457.76
GOLGA2P7	14795.3	13564.2
C11orf24	4510.17	5270.96
PDCD7	964.45	939.291
TARSL2	226.28	216.325
OCA2	2.81095	4.60815
MYZAP	13.7321	9.90425
NEIL1	762.529	928.397
CYP11A1	87.8941	63.1733
LRRC49	878.788	863.117
CALML4	1830.43	1357.66
ERCC6	234.196	239.472
IDH2	5150.99	3703.53
FAH	4450.42	4607.43
TRPM1	2.51256	4.09726
PLEKHO2	276.281	298.191
TGM5	4.35588	5.46613
PPP1R14D	9.87117	5.68196
PKD1L2	2.28492	3.62098
CLCN7	220.553	193.798
SETD6	1640.01	1547.99
DRC7	7.9118	6.39415
ZDHHC7	2489.57	3113.67
DPEP3	1113.53	1999.97
TSNAXIP1	79.5031	53.506
SLC9A5	629.129	681.644
SDR42E1	3.18109	4.04471
ATF7IP2	3.66307	5.34826
VPS9D1	323.952	409.765
MSRB1	3831.65	4403.47
MRPL28	4428.12	6494.21
IL4R	808.069	1320.09
PALB2	214.771	166.16
TIGD7	522.977	448.284
MT3	4410.22	4581.46
ZNF689	398.115	562.198
ITGAD	2.62492	4.18304
VASN	1669.61	2627.39
TERF2IP	6355.93	7966.1
ERI2	92.9501	120.621
SREBF1	30456.2	28193
RAB40B	1543.83	1312.99
ORMDL3	8724.55	9569.76
PPP1R1B	4.58886	5.75053
HIC1	14.9353	8.05185
PRDX5	19433.8	32398.8
TRIM16L	2781.38	3235.69
DHRS7C	3.26232	5.62801
TRMT112	45466.8	62921.6
DUSP3	1513.28	1195.53
UTP18	3418.73	2760.12
EPN3	8551.77	6973.64
PHB	6336.73	6198.62
LYZL6	2.80463	4.64394
SNF8	10536.8	13212.1
IFT20	802.667	1077.6
ASGR2	20.6836	23.1469
ENO3	1963.14	1744.06
WNT3	186.624	243.199
TBKBP1	964.998	1080.42
AURKB	869.569	526.244
PYCR1	68819.2	50581.5
KRTAP1-3	2.29111	3.63815
GUCY2D	2.90204	4.65378
OR1A2	8.08798	7.64341
TXNL4A	30737.7	40413.9
RBM4	1805.28	1893.26
TTR	1176.8	1945.4
KCTD1	1386.02	1360.11
KCTD1	152.698	148.658
ARHGAP28	155.793	118.469
PIEZO2	36.5785	44.9071
CTAGE1	9.94278	5.90078
SERPINB11	4.48128	5.10829
NDUFV2	36704.7	45239
ROCK1	208.032	189.725
LIM2	14.807	23.4479
ZNF701	107.278	76.5595
ZNF8	853.465	614.869
ZNF211	143.948	163.105
ERCC2	208.932	254.379
CEACAM3	2.35912	3.74153
CDC37	3466.21	3607.3
OR7D4	19.7417	15.2922
SHKBP1	373.553	403.524
CIB3	62.171	57.3257
GBP6	5269.18	5966.92
ZDHHC13	660.087	460.605
RTBDN	620.23	721.199
C19orf80	10.4505	13.4462
ELOF1	3553.2	4092.63
PUS3	5659.31	6411.64
TBC1D17	369.377	491.916
SLC6A16	245.569	260.753
DKKL1	36.6554	61.0645
DBP	351.608	505.636
KCNJ14	569.16	842.77
QPCTL	178.633	206.5
ZNF536	3.31945	5.36508
KIR2DS2	3.71928	5.17509
BARX2	4.64463	6.95969
GZMM	295.596	324.336
CEP89	243.266	216.872
TEX101	42.5527	37.4958
MOB3A	969.564	1454.2
MMP10	7.26063	285.799
ELANE	10.3951	8.51233
KIAA1683	893.414	1583.8
CASP12	3.20978	5.19377
GATAD2A	1323.37	1649.36
ZBTB32	4.96792	5.56576
UPK1A-AS1	6.98492	8.1541
ACSBG2	13.562	6.74217
CYP4F8	171.975	254.245
THEG	14.58	16.3027
KANK3	154.41	225.359
POLRMT	3388.84	3757
DIRC1	1681.88	1663.49
ORC4	2397.24	2621.49
HES6	829.478	1749.83
NR4A2	2.70464	16.1805
CRYGD	14.7337	11.2136
TTC27	2757.45	2806.26
UBXN2A	247.133	181.462
MPP4	2.39559	3.86819
ZFAND2B	413.988	456.516
LRRTM1	8.7869	3.80819
THUMPD2	330.769	252.703
NDUFS1	17499.5	16997.7
	10.8772	6.01608
PQLC3	1466.85	1777.94
FANCL	1808.18	1538.79
HDLBP	11059.5	9755.91
CD302	226.816	227.814
C2orf81	362.38	428.255
C2orf47	3378.44	3721.72
GPR45	10.3757	11.9352
BMP10	14.5126	16.3346
PRADC1	1110.49	1198.44
SNRNP200	8684.31	12010.9
RPIA	2657.15	4516.66
PIGF	2154.89	1968.63
ACKR3	13354.8	7843.76
MAPRE3	44.9938	62.4679
YWHAQ	25751.2	26422.7
VPS54	641.278	715.195
TPD52L2	627.892	830.614
MANBAL	2500.22	3640.2
BPI	2.65903	4.27367
BPI	5.71207	5.39334
SGK2	29.4845	25.184
DNTTIP1	2897.97	3015.94
TNNC2	56.4108	68.2069
EXT2	2256.94	2421.09
SNAI1	354.789	325.537
AURKA	3661.58	2656.6
ANKRD60	3.27865	5.27792
SDCBP2	17.2872	24.1912
FERMT1	742.288	490.433
OR8G1	48.1239	38.57
SNX5	13810	10676.8
VSX1	118.707	102.134
MYOZ1	9.17933	11.1746
BPIFA3	7.87961	5.61192
SPAG4	82.791	115.09
CNBD2	4.62858	5.80156
LINC00158	3.23257	5.52743
C21orf62	2.21351	3.49345
SIK1	293.389	389.339
C21orf58	698.942	988.424
CRYAA	2.92336	8.3515
USP18	1286.52	1338.88
RTN4R	595.674	753.27
TPST2	876.872	882.111
C22orf31	10.3242	3.93319
ZMAT5	486.523	891.921
PES1	1066.26	1289.03
EIF4ENIF1	691.167	836.029
MCM5	4380.99	3077.32
MPST	7365.35	8536.11
GGA1	24605.6	11384.6
APOBEC3D	42.0501	48.1446
C22orf46	400.671	352.966
MCAT	3237.07	3623.37
CELSR1	576.429	732.938
SCO2	3617.1	5073.56
ACAD9	10721.6	9635.97
LSG1	2602.32	2966.69
MSL2	335.675	291.474
OR8J1	3.52183	4.96563
TCEA1	8282.81	6294.48
SIDT1	12.1183	10.9474
PIK3R4	969.756	924.368
TRAK1	1740.95	1794.35
VGLL4	1277.35	1811.4
NCEH1	465.155	206.943
GLT8D1	3557.1	3127.76
UQCRC1	10151.8	12464.8
	13.3515	19.8421
SEMA3B	1427.71	1443.3
CRYGS	139.356	114.529
TRH	4.10475	14.5716
VGLL3	2.8875	4.74063
FXR1	4917.73	6015.72
MANF	49575.5	31902.4
SERPINI2	3.08292	5.24088
CLCN2	605.792	672.467
NRROS	8.15785	6.25471
CMSS1	11640	12009.9
CRMP1	13.1531	6.10309
RBM47	2658.16	3649.57
FAM114A1	488.903	452.984
SPCS3	7482.95	9063.87
OR1S2	30.1066	34.8446
UCHL1	374.172	427.75
SLC34A2	5.16467	7.37935
MRFAP1L1	4555.05	5162.89
ANK2	24.053	47.0566
TBCK	422.471	432.067
RAPGEF2	1539.86	1468.01
COL13A1	4.84747	6.33264
MND1	2911.78	1576.68
ALPK1	198.193	165.996
DMP1	2.70625	4.45426
HARS	6617.48	7888.04
PCDHB14	117.139	125.115
IK	11151.9	14958
FAM173B	1574.73	1367.1
RIOK2	1631.75	1621.41
MCTP1	18.3968	26.3867
MRPS27	8707.66	8610.81
CDHR2	65.8413	65.8908
CLINT1	1936.32	2421.44
ZFP2	44.2645	55.064
TCERG1	636.93	511.494
SLC25A46	1070.23	1193.44
INTS5	114.561	87.1061
RASGRF2	5.4386	4.42415
CSF2	2.87569	4.58415
SKP1	35437.7	41291.6
FAM105A	689.246	467.802
EEF1G	129409	122194
PJA2	1060.81	1040.59
GPX3	17.2596	3.81847
CAPSL	23.4243	17.8092
KLHL3	47.8631	35.4221
ETF1	3218.3	3056.92
CDK7	4321.35	4757.62
NXF1	2179.4	2048.05
DROSHA	10929.3	7815.35
CDC23	3641.47	4229.2
HTR4	5.01998	3.59003
NUCB2	7616.46	5112.03
FAM8A1	260.947	291.07
FRK	100.044	96.774
RRAGD	442.7	390.771
SLC29A1	1486.61	1838.1
CYP39A1	131.631	126.078
CRISP1	3.15095	5.38774
HUS1B	8.54827	4.4712
PREP	1481.26	2219.49
CCDC167	2718.83	3853.48
TAF8	44.0031	55.8619
HIST1H3C	14834.8	18357.4
LSP1	11.2329	14.6781
HIST1H1T	3.15372	9.70782
ZKSCAN4	139.437	167.906
PSORS1C1	94.3927	127.136
MCCD1	22.1663	24.0262
GPANK1	6088.38	5653.81
KIFC1	1092.57	740.612
C6orf106	534.898	447.936
PPIL1	6518.53	5778.19
USP45	258.931	201.958
TBX18	2.41368	3.83136
GFOD1	63.648	51.7433
CDYL	587.591	520.673
CNKSR3	1214.51	1010.67
ULBP3	31.4304	23.3519
EPB41L2	170.688	173.535
SLC18B1	1543.25	1996.23
MAP3K5	1165.47	832.609
FABP7	2.54914	4.07489
ZBTB24	1696.5	1148.71
PDSS2	924.3	1386.19
SOD2	2236.78	2663.73
FAM71F1	53.7949	45.046
RARRES2	22.0186	17.5928
CD81	18179.8	21263.4
POP7	37965.9	36283.4
NUDT1	6995.91	6679.85
STAM	325.987	330.183
NEUROD6	3.44454	5.56186
CPVL	5.36989	5.15937
BTBD10	601.605	612.852
PHF14	315.959	246.372
TBL2	6556.78	8546.53
ZP3	376.234	405.937
MICAL2	5.24934	3.91019
GPNMB	185.69	233.635
EN2	27878.5	33998.9
CAV1	12.4226	8.45443
C7orf50	2762.95	3171.85
CALCR	7.40115	4.90688
PURB	1277.84	1306.85
FOXP2	3.60547	4.77781
OR51A7	8.83461	4.72961
OR2A7	48.2449	19.5561
WNT16	2.73374	4.54176
COG5	825.192	700.457
COL26A1	35.3098	25.4668
PTCD1	8305.84	4386.29
BAALC	2.49646	3.99933
HMBOX1	2352.7	1849.81
HRSP12	2337.4	2219.56
RBM12B-AS1	10.2921	12.8311
RNF122	1064.1	1071.46
TRPS1	268.159	210.997
OR4S1	2.93345	4.6846
NSMAF	2470.93	1912.96
THAP1	1614	1256.76
ASH2L	2680.06	2526.12
CSGALNACT1	61.0607	36.8051
DOK2	8.61558	11.3957
CLDN23	603.549	629.822
C11orf16	2.24733	3.52348
LY6H	3.20268	5.18048
BNIP3L	4262.23	2992.99
OR51E1	9.3581	4.28538
DUSP4	1004.14	780.962
PLIN2	18.5035	4.67127
OR2S2	10.8634	9.91041
FRRS1L	3.14628	5.05473
CORO2A	1118.13	1365.17
RPL7A	277973	196612
MRPS2	22270.6	22504.9
FRMD3	3.27023	5.67474
PLAA	793.389	975.369
UAP1L1	341.744	462.602
RALGDS	2788.26	2659.21
SFRP5	2.58771	4.17562
GPR21	8.85086	16.6895
OR1N2	13.4093	16.0672
TLE1	1652.13	2153.28
TMEM126A	7608.58	10546.1
CCL27	56.9566	68.805
PRSS3	46.2972	46.1979
B4GALT1	416.018	262.818
POLE3	10824	8287.22
RNMTL1	1668.33	1694.36
SP5	11.6215	6.73648
AFG3L2	1145.39	952.299
HARBI1	552.806	536.258
MRPL37	14346.6	14943.6
CHRDL2	2.22434	3.51712
AHSP	6.43534	8.90403
CLIC4	2122.56	893.371
ALG8	20080.8	17366.6
DPYD	2.50613	6.6789
PTPRT	3.06944	5.20019
DALRD3	1414.27	1967.12
STX18	1613.73	1846.04
SLCO5A1	83.5321	108.927
BTC	4.28438	3.84547
ZNF627	1323.96	1194.55
PERM1	381.575	413.148
ACTB	12319.5	17256.6
PPP2R2D	1817.84	1782.17
GOLGB1	112.616	120.131
EIF2AK3	219.282	186.527
SF3B3	4560.94	5202
SLC25A14	2426.52	2318.89
CKAP5	4099.71	3607.05
SLCO2A1	17.1027	22.6332
ARV1	3939.69	4000.72
FBXO8	740.568	768.624
PEBP1	42719	19588.3
ATR	3054.47	2517.88
PARK2	3.51068	5.60784
ALDH18A1	4080.01	3221.78
AGMO	13.2239	4.80439
FGB	3.17111	5.09486
TMEM68	1093.88	1301.17
TBC1D19	371.663	279.918
IMPAD1	1261.26	1339.44
TMEM203	3603.03	2564.59
COX7B2	872.145	993.236
TRPM3	3.01823	4.84466
WIPF2	217.583	272.398
EPS8	197.673	304.487
HHAT	58.1338	138.316
NDST4	2.61172	4.22226
PDCD1	97.1222	93.7997
MMP17	1353.78	1899.69
FAM13B	1675.77	1082.26
SLC25A21	469.377	274.209
PIGG	2869.1	3108.39
SHCBP1L	2.95065	4.89606
ST3GAL5	73.4407	125.583
BRDT	140.239	197.591
ADCY5	2.47122	3.90239
FAM60A	6507	8693.69
AP3B1	817.814	672.383
UGT2B7	2049.72	3558.45
HLA-DQB1	205.253	411.271
APOD	25.4307	84.8956
KNTC1	1639.84	1248.99
ZBTB39	95.5476	93.066
MAGEA6	9098.08	9133.94
HMGN5	748.918	459.896
WDR13	1921.63	2163.33
SYP	14.2471	5.59939
RPGR	228.25	276.222
SRPX2	6.09524	4.6284
APOOL	1361.52	1388.49
MAGEA10	1623.86	1375.28
TMBIM4	4340.55	4158.67
SAT1	19394.2	9440.43
PIR	10191.3	9431.47
NYX	649.864	780.934
SLC25A5	66511.3	54840.8
ZMYM3	233.524	240.526
SLC16A2	347.298	397.907
EIF4A1	48308.9	53130.6
PRPH	377.364	492.728
BTK	3.04007	4.87067
DKC1	16471.5	13024.6
RENBP	13.3979	4.24334
TMSB15A	4227.47	3891.49
UBA1	4122.95	4417.43
KDM5D	648.846	982.408
PRKY	735.454	583.131
WRAP73	567.294	634.46
C1QB	2.68651	3.55342
ID3	2850.74	2498.35
ENO1	37395.7	40623.9
PRKCQ	2.93734	4.71557
NAV3	119.847	152.688
LRRC41	953.796	1032.8
IGSF8	535.102	843.897
ZMPSTE24	14151.4	14675.3
RNF11	12359.4	14551.9
SIPA1L2	484.213	629.8
L1TD1	2.52462	4.00944
ZBTB37	200.294	173.869
NFE2	10.3208	6.92549
PLOD1	1640.36	1003.7
ZNF362	1561.2	1393.73
LEFTY2	3.09032	5.25087
FBXO28	4084.61	2835.23
GMEB1	518.155	571.254
CHI3L1	2.7271	6.83439
OLFML2B	111.306	100.352
SELP	2.52997	4.06597
TBX19	266.646	357.074
POGK	1761.42	2619.98
TBX3	1893.79	1822.79
PAFAH2	71.193	72.7619
RYR2	84.8615	114.298
ATP6V0B	15691.4	24745
MRPL24	18615.8	14491.8
MUC1	22.6968	24.2996
MTX1	3897.18	4924.27
OXCT2	3.75345	4.40433
HIST3H3	88023.4	86090.4
ADORA3	9.85019	10.9293
MNDA	3.12102	5.28468
NENF	7597.69	8766.5
C12orf49	245.564	83.1505
S100A10	403.221	385.951
GPN2	2529.24	1682.79
NOC2L	2922.92	5249.38
MPZ	7.18881	14.035
MED18	811.345	1055.75
FAIM3	35.1102	26.0198
OMA1	2978.9	2417.36
OMA1	2275.95	1917.04
CNN3	3.33077	5.73591
NCF2	2.29186	3.65781
STYK1	894.415	700.285
CHTOP	3197.27	3738.39
PADI4	3.15308	5.37268
ARL8A	4098.88	8228.19
PM20D1	7.3898	9.76468
WNT2B	10.2316	5.41894
ZMIZ1	7115.19	5900.36
C10orf2	358.315	267.782
C10orf95	187.416	289.623
CDK1	17304.2	12013.1
COMMD3	12621.6	9279.16
STRAP	26979.6	31970.6
CPXM2	3.14965	5.08398
AKR1C3	89.9886	167.199
ATE1	329.33	284.057
SMC3	4586.72	3886.32
CYP26A1	11.8594	14.6014
GLUD1	3893.54	3277.54
IL15RA	106.852	120.071
NMT2	330.263	223.505
ARHGAP19	748.282	609.785
ADRA2A	542.052	349.729
RGS10	9624.02	9396.87
MARVELD1	19494.7	16160.2
MLF2	5746.38	8056.01
CLCF1	23.5997	22.5731
ACP2	229.425	269.665
CHORDC1	3375.66	4036.62
CAPN1	1068.91	1443.59
KAT5	594.192	662.428
ATN1	1181.92	1639.67
DRAP1	12567.9	18338.2
ACTN3	67.471	59.6913
DDX25	4.90625	8.6965
PGR	2.46113	3.91431
SDHD	3154.29	3587.48
RBM7	428.167	362.198
GAPDH	91379.6	100970
POU2F3	13.7727	25.6597
OR8D2	3.19987	10.5276
IGF1	161.767	87.9446
OR4A15	29.396	35.8536
SERPING1	3.00243	5.07015
DHX37	1157.5	1600.01
STX3	767.46	815.061
MS4A8	3.16481	5.3882
GNG3	20.9707	18.625
LGALS12	16.1248	14.4383
ARFIP2	1933.96	3016.39
OR56B1	3.46717	5.60553
SLC22A18	2438.31	3640.67
NRIP2	126.712	134.759
TRIM44	1125.02	1062.5
FAM222A-AS1	55.8883	54.6355
RSF1	531.4	534.427
C11orf73	10350.1	12544.1
[truncated: 32,087 more rows]

## Sheet: Figure S2
Figure. S2
		Replicate 1	Replicate 2	Replicate 3	Average	Standard Deviation
3'-UTR WT	siControl	1	1	1	1
	si5'-LysCUU	1.34	1.51	1.67	1.51	0.16
ΔLL588	siControl	1	1	1	1
	si5'-LysCUU	1.11	1.08	1.09	1.09	0.01
ΔLL1554	siControl	1	1	1	1
	si5'-LysCUU	1.32	1.56	1.58	1.48	0.14
		Replicate 1	Replicate 2	Replicate 3	Average	Standard Deviation
3'-UTR WT	siControl	1	1	1	1
	si5'-LysCUU	0.63	0.59	0.73	0.65	0.07
ΔLL588	siControl	1	1	1	1
	si5'-LysCUU	0.88	0.87	0.98	0.91	0.06
ΔLL1554	siControl	1	1	1	1
	si5'-LysCUU	0.66	0.69	0.47	0.61	0.12

## Sheet: Figure S3
Figure. S3B
		Replicate 1	Replicate 2	Replicate 3	AV.	Standard Deviation
	32P-5LysCUU	1	1	1	1
	32P-LL588	0.58	0.59	0.53	0.57	0.03
	32P-3'-LysCUU	0.08	0.07	0.04	0.07	0.02
